# Supplementary material for: Phytochemicals and Their Correlation with Molecular Data in Micromeria and Clinopodium (Lamiaceae) Taxa
Source: Plants (Basel). 2022 Dec 6;11(23):3407. doi: 10.3390/plants11233407 (PMC9739532; doi:10.3390/plants11233407)
Supplement: Supplementary file 1 [file plants-11-03407-s001.zip]

Archive with 10 entries (10 files):
- Figure S1.tif
- Figure S2.tif
- Table S1.pdf
- Table S2.pdf
- Table S3.pdf
- Table S4.pdf
- Table S5.pdf
- Table S6.pdf
- Table S7.pdf
- Table S8.pdf
